# Supplementary material for: Carbon monoxide oxidizers in soils of different ages from Piton de la Fournaise volcano
Source: FEMS Microbiol Ecol. 2026 Jun 9;102(7):fiag062. doi: 10.1093/femsec/fiag062 (PMC13285871; doi:10.1093/femsec/fiag062)
Supplement: fiag062_Supplemental_Files [file fiag062_supplemental_files.zip]

Archive with 3 entries (3 files):
- Table S3-final.xlsx
- Table S4-final.xlsx
- Wildbur-SI-final.pdf
