# Supplementary material for: Carbon monoxide oxidizers in soils of different ages from Piton de la Fournaise volcano
Source: FEMS Microbiol Ecol. 2026 Jun 9;102(7):fiag062. doi: 10.1093/femsec/fiag062 (PMC13285871; doi:10.1093/femsec/fiag062)
Supplement: fiag062_Supplemental_Files [file fiag062_supplemental_files.zip › Table S3-final.xlsx]

## Sheet: Table S3
Table S3. Summary information for each MAG retrieved from Piton de la Fournaise and used for this study. Data for cox-related genes: 1 = present, 0 = absent.
MAG	NCBI Biosample	Location	Year of eruption	phylum	class	order	family	genus	Coverage: Mare Longue (%)	Coverage: Piton de Bert (%)	Coverage: Coulée de lave (%)	# genomes	Completeness (%)	Contamination (%)	GC	Genome size	# scaffolds	# contigs	Longest scaffold	Longest contig	N50 (scaffolds)	N50 (contigs)	coxM-form I	coxS-form I	coxL-form I	coxS-form II	coxM-form II	coxL-form II
CL_MAG-1	SAMN53357781	Coulée de lave	2007	Actinomycetota	Actinomycetia	Propionibacteriales	Nocardioidaceae	Nocardioides	0.594931	0.427896	3.13035	387	83.073	3.88601	0.716803	3931952	687	773	73323	49880	9789	8181	0	0	0	0	0	1
CL_MAG-10	SAMN53357782	Coulée de lave	2007	Actinomycetota	Actinomycetia	Streptosporangiales	Streptosporangiaceae	UBA9676	0.803689	1.30524	0.837696	5449	66.1285	1.72414	0.727611	5383635	1243	1376	29891	20180	5256	4959	1	1	1	0	0	1
CL_MAG-13	SAMN53357783	Coulée de lave	2007	Pseudomonadota	Alphaproteobacteria	Rhizobiales	Xanthobacteraceae	VAZQ01	1.57845	1.17309	2.15265	107	87.0071	8.12236	0.654723	8275553	349	397	175196	175196	36638	34063	0	0	0	0	0	1
CL_MAG-17	SAMN53357784	Coulée de lave	2007	Pseudomonadota	Alphaproteobacteria	Rhizobiales	Xanthobacteraceae	AP-16	1.21048	0.98346	2.13619	5449	75.8621	1.72414	0.670931	7543286	165	182	334473	334473	70409	68367	0	0	1	0	0	1
CL_MAG-19	SAMN53357785	Coulée de lave	2007	Pseudomonadota	Alphaproteobacteria	Rhizobiales	Xanthobacteraceae	PALSA-894	1.50808	1.12182	10.429	107	98.7342	1.10759	0.65468	5874492	65	69	2128337	2128337	269049	197326	1	1	1	0	0	1
CL_MAG-22	SAMN53357786	Coulée de lave	2007	Acidobacteriota	Thermoanaerobaculia	UBA5704	UBA5704	UBA5704	0.342792	0.308821	0.940582	2258	97.4359	2.61752	0.671336	8664234	230	291	203186	199661	72750	62853	1	1	1	0	0	1
CL_MAG-23	SAMN53357787	Coulée de lave	2007	Myxococcota	Polyangia	Palsa-1104_A	Fen-1088	Unclassified	0.587426	0.370122	0.681716	83	64.8848	4.96774	0.69451	5263521	1415	1531	33663	33663	4238	4033	0	0	1	0	0	0
CL_MAG-24	SAMN53357788	Coulée de lave	2007	Actinomycetota	Acidimicrobiia	Acidimicrobiales	Ilumatobacteraceae	Unclassified	0.650323	0.367561	1.11883	901	75.736	1.28205	0.688196	3722931	418	491	45817	36862	10778	9622	0	0	1	0	0	1
CL_MAG-25	SAMN53357789	Coulée de lave	2007	Actinomycetota	Thermoleophilia	Solirubrobacterales	Solirubrobacteraceae	Unclassified	0.886439	0.608724	2.1585	732	70.9402	3.4188	0.743397	5387946	574	636	73209	73209	14440	12552	0	0	1	0	0	1
CL_MAG-30	SAMN53357790	Coulée de lave	2007	Acidobacteriota	Thermoanaerobaculia	UBA5066	Gp7-AA6	Unclassified	0.783134	0.378695	0.928094	2258	97.2934	0.902184	0.687796	4723147	74	97	259894	182767	93722	74076	1	1	1	0	0	1
CL_MAG-8	SAMN53357791	Coulée de lave	2007	Actinomycetota	Thermoleophilia	Gaiellales	Gaiellaceae	Unclassified	1.51747	0.402649	2.62979	732	69.4684	1.00575	0.701791	2158567	368	389	56218	56218	8717	8500	0	0	1	0	0	1
CL_MAG-9	SAMN53357792	Coulée de lave	2007	Actinomycetota	Actinomycetia	Streptosporangiales	Streptosporangiaceae	UBA9676	1.08454	1.38381	1.60009	455	95.7665	1.71123	0.716318	7831233	337	525	161633	161633	42184	24594	1	1	1	0	0	1
ML_MAG-1	SAMN53357793	Mare Longue	1559	Pseudomonadota	Alphaproteobacteria	Rhizobiales	Methyloligellaceae	Methyloceanibacter	2.40382	0.665396	0.385868	356	78.9351	1.34409	0.628914	2195727	213	275	45337	33555	13649	10951	0	0	0	0	0	1
ML_MAG-2	SAMN53357794	Mare Longue	1559	Pseudomonadota	Alphaproteobacteria	Rhizobiales	Xanthobacteraceae	JAFAXD01	2.75728	3.06212	0.367432	356	65.5152	7.78226	0.6379	3889914	559	771	67660	31080	7507	5977	0	0	0	0	0	1
ML_MAG-7	SAMN53357795	Mare Longue	1559	Actinomycetota	Actinomycetia	Mycobacteriales	Mycobacteriaceae	Mycobacterium	1.62291	0.775964	0.383896	268	61.2581	8.0303	0.661228	5848180	2067	2245	69063	69063	2997	2896	0	0	0	0	0	1
PB_MAG-3	SAMN53357796	Piton de Bert	1401	Pseudomonadota	Alphaproteobacteria	Rhizobiales	Xanthobacteraceae	Bradyrhizobium	2.40069	2.63358	0.961267	37	66.5903	2.63109	0.619881	4465504	665	719	36037	36037	9050	8428	0	0	1	0	0	1
PB_MAG-5	SAMN53357797	Piton de Bert	1401	Actinobacteriota	Thermoleophilia	Solirubrobacterales	Solirubrobacteraceae	Palsa-465	0.705308	1.35761	0.70463	732	67.8694	1.1396	0.691575	3596026	650	721	24966	19171	6218	5931	0	0	1	0	0	1
