# Supplementary material for: Carbon monoxide oxidizers in soils of different ages from Piton de la Fournaise volcano
Source: FEMS Microbiol Ecol. 2026 Jun 9;102(7):fiag062. doi: 10.1093/femsec/fiag062 (PMC13285871; doi:10.1093/femsec/fiag062)
Supplement: fiag062_Supplemental_Files [file fiag062_supplemental_files.zip › Table S4-final.xlsx]

## Sheet: CL_metabat2
Table S4. Unbinned overall results (identity ≥ 60%, alignment length ≥ 500 aa and e-value ≤ 1e-5)
Coulée de lave (CL) using metabat2 binner
Scaffold	Reference Genome	Identity (%)	Alignment length (aa)	E-value
NODE_8_length_383514_cov_150.401772	Bradyrhizobium_sp._BTAi1	81.115	879	0
NODE_8_length_383514_cov_150.401772	Bradyrhizobium_japonicum_USDA_124_2517104400	79.976	834	0
NODE_8_length_383514_cov_150.401772	Labrenzia_aggregata_IAM_12614_ZP_01547258	79.306	836	0
NODE_8_length_383514_cov_150.401772	Labrenzia_alexandrii_DFL11	78.929	878	0
NODE_8_length_383514_cov_150.401772	Oligotropha_carboxidovorans_OM5_YP_004638433_650953878	78.53	857	0
NODE_8_length_383514_cov_150.401772	Salinarimonas_rosea_DSM_21201_2523196126	78.443	835	0
NODE_8_length_383514_cov_150.401772	Methyloferula_stellata_WP_020174914	76.85	838	0
NODE_8_length_383514_cov_150.401772	Nisaea_denitrificans_DSM_18348_2525376734	76.281	839	0
NODE_8_length_383514_cov_150.401772	Dinoroseobacter_shibae_DFL12	72.582	879	0
NODE_8_length_383514_cov_150.401772	Roseovarius_sp._217	72.335	835	0
NODE_8_length_383514_cov_150.401772	Jannaschia_sp._CCS1	71.976	835	0
NODE_8_length_383514_cov_150.401772	Rugeria_pomeroyi_DSS-3_YP_167616	71.48	838	0
NODE_8_length_383514_cov_150.401772	Sediminimonas_qiaohouensis_DSM_21189_2523946139	71.156	839	0
NODE_8_length_383514_cov_150.401772	Alkalilimnicola_ehrlichei_MLHE-1_YP_742401	70.749	841	0
NODE_8_length_383514_cov_150.401772	Octadecabacter_antarcticus_307	69.94	835	0
NODE_8_length_383514_cov_150.401772	Roseobacter_GAI101	69.701	835	0
NODE_8_length_383514_cov_150.401772	Burkholderia_xenovorans_LB400_2_YP_555308	69.487	839	0
NODE_8_length_383514_cov_150.401772	Gamma_proteobacterium_HIMB30_WP_010548980	69.24	842	0
NODE_1_length_2128337_cov_145.595352	BAB48572_Form2_Mesorhizobium_japonicum_MAFF	69.182	782	0
NODE_8_length_383514_cov_150.401772	Paraburkholderia_sp._H160	68.854	838	0
NODE_8_length_383514_cov_150.401772	Glaciecola_pallidula_DSM_14239_ZP_11332382	68.322	846	0
NODE_8_length_383514_cov_150.401772	Edaphobacter_aggregans_DSM_19364_2571099646	65.217	851	0
NODE_8_length_383514_cov_150.401772	Meiothermus_rufus_DSM_22234_2523182758	64.734	845	0
NODE_8_length_383514_cov_150.401772	Meiothermus_ruber_DSM_1279_ZP_04039569	64.699	847	0
NODE_8_length_383514_cov_150.401772	Sphaerobacter_thermophilus_DSM_20745_ZP_04495982	64.319	852	0
NODE_8_length_383514_cov_150.401772	Alicyclobacillus_sp._CPP55	63.789	834	0
NODE_8_length_383514_cov_150.401772	Thermaerobacter_marianensis_DSM_12885	63.539	842	0
NODE_8_length_383514_cov_150.401772	Alicyclobacillus_herbarius_DSM13609_(2523758565)	63.302	842	0
NODE_8_length_383514_cov_150.401772	Bacillus_methanolicus_PB1_(ZP_10131686)	62.678	844	0
NODE_8_length_383514_cov_150.401772	Alicyclobacillus_pomorum_DSM_14955_2513792691	62.589	842	0
NODE_8_length_383514_cov_150.401772	Rhodothermus_marinus_DSM_4252_ZP_04423439	62.089	852	0
NODE_8_length_383514_cov_150.401772	Sulfobacillus_acidophilus_DSM10332_(YP_005255706)	61.916	856	0
NODE_8_length_383514_cov_150.401772	Thermogemmatispora_carboxidovorans_PM5	61.81	851	0
NODE_8_length_383514_cov_150.401772	Gemmatimonas_sp._SG8_23:Ga0111156	61.727	857	0
NODE_8_length_383514_cov_150.401772	Geoarchaeota_archaeon_OSPB-1_2504814364	61.584	846	0
NODE_8_length_383514_cov_150.401772	Crenarchaeote_SCGC_AAA261-F05_WP_018032234	61.584	846	0
NODE_8_length_383514_cov_150.401772	Crenarchaeote_SCGC_AAA261-N13_WP_018033649	61.466	846	0
NODE_8_length_383514_cov_150.401772	Thermomicrobium_roseum_DSM_5159_YP_002523846	61.241	854	0
NODE_8_length_383514_cov_150.401772	Arthrobacter_sp._FB24	60.693	837	0
NODE_8_length_383514_cov_150.401772	Ktedonobacter_racemifer_SOSP12_DSM_44963_(ZP_06968181)	60.635	851	0
NODE_8_length_383514_cov_150.401772	Saccharomonospora_azurea_SZMC_14600_WP_005447201	60.624	833	0
NODE_8_length_383514_cov_150.401772	Amycolatopsis_thermoflava_N1165_DSM_44574_2512621063	60.526	836	0
NODE_8_length_383514_cov_150.401772	Haliscomenobacter_hydrossis_DSM_1100_(YP_004449985)	60.28	856	0

## Sheet: PB_metabat2
Table S4. Unbinned overall results (identity ≥ 60%, alignment length ≥ 500 aa and e-value ≤ 1e-5)
Piton de Bert (PB) using metabat2 binner
Scaffold	Reference Genome	Identity (%)	Alignment length (aa)	E-value
NODE_19306_length_3219_cov_19.439001	Crenarchaeote_SCGC_AAA261-F05_WP_018032234	69.984	643	0
NODE_19306_length_3219_cov_19.439001	Geoarchaeota_archaeon_OSPB-1_2504814364	69.984	643	0
NODE_19306_length_3219_cov_19.439001	Crenarchaeote_SCGC_AAA261-N13_WP_018033649	69.829	643	0
NODE_19306_length_3219_cov_19.439001	Gemmatimonas_sp._SG8_23:Ga0111156	69.315	642	0
NODE_19306_length_3219_cov_19.439001	Sphaerobacter_thermophilus_DSM_20745_ZP_04495982	71.607	641	0
NODE_19306_length_3219_cov_19.439001	Edaphobacter_aggregans_DSM_19364_2571099646	83.125	640	0
NODE_19306_length_3219_cov_19.439001	Alicyclobacillus_pomorum_DSM_14955_2513792691	72.5	640	0
NODE_19306_length_3219_cov_19.439001	Alicyclobacillus_herbarius_DSM13609_(2523758565)	71.875	640	0
NODE_19306_length_3219_cov_19.439001	Alicyclobacillus_sp._CPP55	71.719	640	0
NODE_19306_length_3219_cov_19.439001	Sulfobacillus_acidophilus_DSM10332_(YP_005255706)	69.844	640	0
NODE_19306_length_3219_cov_19.439001	Haliscomenobacter_hydrossis_DSM_1100_(YP_004449985)	68.281	640	0
NODE_19306_length_3219_cov_19.439001	Sulfolobus_islandicus_Y.G.574_YP_002837050	66.719	640	0
NODE_19306_length_3219_cov_19.439001	Labrenzia_aggregata_IAM_12614_ZP_01547258	66.25	640	0
NODE_19306_length_3219_cov_19.439001	Alkalilimnicola_ehrlichei_MLHE-1_YP_742401	65.625	640	0
NODE_19306_length_3219_cov_19.439001	Bradyrhizobium_japonicum_USDA_124_2517104400	65	640	0
NODE_19306_length_3219_cov_19.439001	Burkholderia_xenovorans_LB400_2_YP_555308	64.219	640	0
NODE_19306_length_3219_cov_19.439001	Salinarimonas_rosea_DSM_21201_2523196126	63.438	640	0
NODE_19306_length_3219_cov_19.439001	Methyloferula_stellata_WP_020174914	62.969	640	0
NODE_19306_length_3219_cov_19.439001	Rhodothermus_marinus_DSM_4252_ZP_04423439	71.362	639	0
NODE_19306_length_3219_cov_19.439001	Meiothermus_rufus_DSM_22234_2523182758	68.858	639	0
NODE_19306_length_3219_cov_19.439001	Meiothermus_ruber_DSM_1279_ZP_04039569	68.232	639	0
NODE_19306_length_3219_cov_19.439001	Sulfolobus_solfataricus_98/2	66.354	639	0
NODE_19306_length_3219_cov_19.439001	Nisaea_denitrificans_DSM_18348_2525376734	64.476	639	0
NODE_19306_length_3219_cov_19.439001	Oligotropha_carboxidovorans_OM5_YP_004638433_650953878	63.693	639	0
NODE_19306_length_3219_cov_19.439001	Pseudonocardia_dioxanivorans_CB1190_coxL2_(651154798)	61.659	639	0
NODE_19306_length_3219_cov_19.439001	Rugeria_pomeroyi_DSS-3_YP_167616	61.346	639	0
NODE_19306_length_3219_cov_19.439001	Thermomicrobium_roseum_DSM_5159_YP_002523846	70.69	638	0
NODE_19306_length_3219_cov_19.439001	Sulfolobus_islandicus_YN1551	66.928	638	0
NODE_19306_length_3219_cov_19.439001	Glaciecola_pallidula_DSM_14239_ZP_11332382	64.263	638	0
NODE_19306_length_3219_cov_19.439001	Halovenus_sp._WSH3:Ga0216322_106	64.107	638	0
NODE_19306_length_3219_cov_19.439001	Haloferax_namakaokahaiae_Mke2.3:Ga0216321_11	63.95	638	0
NODE_19306_length_3219_cov_19.439001	Natronorubrum_texcoconense_DSM25211:Ga0074802	63.95	638	0
NODE_19306_length_3219_cov_19.439001	Halobellus_limi_CGMCC_1.10331_:_Ga0070554_102_2619812887	63.793	638	0
NODE_19306_length_3219_cov_19.439001	Halobellus_clavatus_CGMCC1.10118:Ga0070201_108	63.636	638	0
NODE_19306_length_3219_cov_19.439001	Natronorubrum_bangense_WP_006067999	63.636	638	0
NODE_19306_length_3219_cov_19.439001	Haloterrigena_sp._LL2a	63.48	638	0
NODE_19306_length_3219_cov_19.439001	Natronorubrum_tibetense_GA33_ZP_21492013	63.323	638	0
NODE_19306_length_3219_cov_19.439001	Natronorubrum_sulfidifaciens_JCM_14089_ZP_21495042	63.323	638	0
NODE_19306_length_3219_cov_19.439001	Natronorubrum_thiooxidans_HArc-T:Ga0116988_120	63.323	638	0
NODE_19306_length_3219_cov_19.439001	Halobacterium_jilantaiense_CGMCC_1.5337_:_Ga0070153_11_2619812887	62.696	638	0
NODE_19306_length_3219_cov_19.439001	Halobaculum_sp._WSA2	62.226	638	0
NODE_19306_length_3219_cov_19.439001	Halorubrum_sp._BV1_2582570567	62.069	638	0
NODE_19306_length_3219_cov_19.439001	Niastella_koreensis_GR2010	66.405	637	0
NODE_19306_length_3219_cov_19.439001	Dinoroseobacter_shibae_DFL12	63.265	637	0
NODE_19306_length_3219_cov_19.439001	Jannaschia_sp._CCS1	62.951	637	0
NODE_19306_length_3219_cov_19.439001	Solirubrobacter_soli_DSM_1	62.637	637	0
NODE_19306_length_3219_cov_19.439001	Nocardioides_sp._JS614_2	62.009	637	0
NODE_19306_length_3219_cov_19.439001	Thermocrispum_municipale_coxL1	61.538	637	0
NODE_19306_length_3219_cov_19.439001	Pseudonocardia_dioxanivorans_CB1190_coxL1_(651154792)	60.44	637	0
NODE_19306_length_3219_cov_19.439001	Thermogemmatispora_carboxidovorans_PM5	72.956	636	0
NODE_19306_length_3219_cov_19.439001	Ktedonobacter_racemifer_SOSP12_DSM_44963_(ZP_06968181)	72.013	636	0
NODE_19306_length_3219_cov_19.439001	Paraburkholderia_sp._H160	64.78	636	0
NODE_19306_length_3219_cov_19.439001	Haloterrigena_sp._P1A	63.208	636	0
NODE_19306_length_3219_cov_19.439001	Nocardioides_sp._JS614_1	62.875	633	0
NODE_19306_length_3219_cov_19.439001	Haliangium_ochraceum_DSM_14365	66.772	632	0
NODE_19306_length_3219_cov_19.439001	Halobellus_rufus_CBA1103:Ga0056886_131	63.924	632	0
NODE_19306_length_3219_cov_19.439001	Halobaculum_gomorrense_DSM9297:Ga0131215_107	63.608	632	0
NODE_19306_length_3219_cov_19.439001	Gordonia_rhizosphera_NBRC_16068	62.975	632	0
NODE_19306_length_3219_cov_19.439001	Sediminimonas_qiaohouensis_DSM_21189_2523946139	62.184	632	0
NODE_19306_length_3219_cov_19.439001	Roseobacter_GAI101	61.709	632	0
NODE_19306_length_3219_cov_19.439001	Octadecabacter_antarcticus_307	61.234	632	0
NODE_19306_length_3219_cov_19.439001	Thermaerobacter_marianensis_DSM_12885	74.802	631	0
NODE_19306_length_3219_cov_19.439001	Mycobacterium_smegmatis_MC2_155	67.036	631	0
NODE_19306_length_3219_cov_19.439001	Conexibacter_woesei_DSM_14684_(YP_003394821)	65.927	631	0
NODE_19306_length_3219_cov_19.439001	Bradyrhizobium_sp._BTAi1	65.61	631	0
NODE_19306_length_3219_cov_19.439001	Pseduonocardia_autotrophica_1	60.063	631	0
NODE_19306_length_3219_cov_19.439001	Roseovarius_sp._217	63.333	630	0
NODE_19306_length_3219_cov_19.439001	Solirubrobacter_sp._URHD008_1	62.698	630	0
NODE_19306_length_3219_cov_19.439001	Mycobacterium_tusciae_WP_006247553	66.296	629	0
NODE_19306_length_3219_cov_19.439001	Mycobacterium_marinum_M	66.296	629	0
NODE_19306_length_3219_cov_19.439001	Mycobacterium_ulcerans_Agy99_YP_904347	65.66	629	0
NODE_19306_length_3219_cov_19.439001	Actinoplanes_missouriensis_431	65.342	629	0
NODE_19306_length_3219_cov_19.439001	Labrenzia_alexandrii_DFL11	65.183	629	0
NODE_19306_length_3219_cov_19.439001	Micromonospora_aurantiaca_ATCC_27029	64.388	629	0
NODE_19306_length_3219_cov_19.439001	Streptomyces_sulphureus	64.388	629	0
NODE_19306_length_3219_cov_19.439001	Arthrobacter_sp._FB24	64.07	629	0
NODE_19306_length_3219_cov_19.439001	Pseudonocardia_autotrophica_2	60.572	629	0
NODE_19306_length_3219_cov_19.439001	Mycobacterium_tuberculosis_CDC1551_NP_334796	66.348	627	0
NODE_19306_length_3219_cov_19.439001	Rhodococcus_opacus_B4	65.072	627	0
NODE_19306_length_3219_cov_19.439001	Rhodococcus_wratislaviensis_IFP_2016_ZP_19588464	64.753	627	0
NODE_19306_length_3219_cov_19.439001	Solirubrobacter_soli_DSM_22	62.52	627	0
NODE_19306_length_3219_cov_19.439001	Saccharomonospora_azurea_SZMC_14600_WP_005447201	65.815	626	0
NODE_19306_length_3219_cov_19.439001	Nakamurella_multipartita_DSM_44233_ZP_04346075	65.016	626	0
NODE_19306_length_3219_cov_19.439001	Amycolatopsis_thermoflava_N1165_DSM_44574_2512621063	65.224	624	0
NODE_19306_length_3219_cov_19.439001	Solirubrobacter_sp._URHD008_2	63.301	624	0
NODE_19306_length_3219_cov_19.439001	Gamma_proteobacterium_HIMB30_WP_010548980	63.141	624	0
NODE_19306_length_3219_cov_19.439001	Bacillus_methanolicus_PB1_(ZP_10131686)	72.231	623	0
NODE_19306_length_3219_cov_19.439001	Thermocrispum_municipale_coxL2	62.701	622	0
NODE_19306_length_3219_cov_19.439001	MAG2LLAIMA_v1_10123	71.549	594	0
NODE_19306_length_3219_cov_19.439001	MAG3LLAIMA_v1_1120012	69.543	591	0
NODE_120937_length_1461_cov_21.502134	Haloterrigena_sp._P1A	63.269	520	0
NODE_104254_length_1560_cov_5.528239	BKZW01_10191_Dictyobacter_vulcani_W12	72.254	519	0
NODE_120804_length_1462_cov_4.735608	Meiothermus_rufus_DSM_22234_2523182758	67.892	517	0
NODE_120804_length_1462_cov_4.735608	Meiothermus_ruber_DSM_1279_ZP_04039569	67.698	517	0
NODE_120937_length_1461_cov_21.502134	Halobellus_rufus_CBA1103:Ga0056886_131	64.023	517	0
NODE_120937_length_1461_cov_21.502134	Natronorubrum_sulfidifaciens_JCM_14089_ZP_21495042	63.83	517	0
NODE_120937_length_1461_cov_21.502134	Natronorubrum_thiooxidans_HArc-T:Ga0116988_120	63.443	517	0
NODE_120937_length_1461_cov_21.502134	Halobellus_limi_CGMCC_1.10331_:_Ga0070554_102_2619812887	63.25	517	0
NODE_120804_length_1462_cov_4.735608	Glaciecola_pallidula_DSM_14239_ZP_11332382	70.543	516	0
NODE_120804_length_1462_cov_4.735608	Alicyclobacillus_herbarius_DSM13609_(2523758565)	66.86	516	0
NODE_120804_length_1462_cov_4.735608	Haliscomenobacter_hydrossis_DSM_1100_(YP_004449985)	66.667	516	0
NODE_120804_length_1462_cov_4.735608	Bacillus_methanolicus_PB1_(ZP_10131686)	66.473	516	0
NODE_120804_length_1462_cov_4.735608	Crenarchaeote_SCGC_AAA261-N13_WP_018033649	66.473	516	0
NODE_120804_length_1462_cov_4.735608	Crenarchaeote_SCGC_AAA261-F05_WP_018032234	66.473	516	0
NODE_120804_length_1462_cov_4.735608	Geoarchaeota_archaeon_OSPB-1_2504814364	66.473	516	0
NODE_120804_length_1462_cov_4.735608	Niastella_koreensis_GR2010	66.279	516	0
NODE_120804_length_1462_cov_4.735608	Alicyclobacillus_sp._CPP55	66.085	516	0
NODE_120804_length_1462_cov_4.735608	Sulfobacillus_acidophilus_DSM10332_(YP_005255706)	65.891	516	0
NODE_120804_length_1462_cov_4.735608	Alicyclobacillus_pomorum_DSM_14955_2513792691	65.698	516	0
NODE_120804_length_1462_cov_4.735608	Arthrobacter_sp._FB24	63.372	516	0
NODE_120804_length_1462_cov_4.735608	Sulfolobus_solfataricus_98/2	62.403	516	0
NODE_120804_length_1462_cov_4.735608	Actinoplanes_missouriensis_431	62.016	516	0
NODE_120804_length_1462_cov_4.735608	Micromonospora_aurantiaca_ATCC_27029	60.853	516	0
NODE_120937_length_1461_cov_21.502134	Halorubrum_sp._BV1_2582570567	63.495	515	0
NODE_120804_length_1462_cov_4.735608	Mycobacterium_marinum_M	60	515	0
NODE_120804_length_1462_cov_4.735608	Edaphobacter_aggregans_DSM_19364_2571099646	69.455	514	0
NODE_120937_length_1461_cov_21.502134	Haloterrigena_sp._LL2a	64.008	514	0
NODE_120937_length_1461_cov_21.502134	Natronorubrum_tibetense_GA33_ZP_21492013	63.813	514	0
NODE_120937_length_1461_cov_21.502134	Halobaculum_gomorrense_DSM9297:Ga0131215_107	63.619	514	0
NODE_120937_length_1461_cov_21.502134	Natronorubrum_texcoconense_DSM25211:Ga0074802	63.424	514	0
NODE_120937_length_1461_cov_21.502134	Halobaculum_sp._WSA2	63.424	514	0
NODE_120937_length_1461_cov_21.502134	Halobacterium_jilantaiense_CGMCC_1.5337_:_Ga0070153_11_2619812887	63.23	514	0
NODE_120937_length_1461_cov_21.502134	Haloferax_namakaokahaiae_Mke2.3:Ga0216321_11	62.646	514	0
NODE_120937_length_1461_cov_21.502134	Salinarimonas_rosea_DSM_21201_2523196126	60.311	514	0
NODE_120804_length_1462_cov_4.735608	Sphaerobacter_thermophilus_DSM_20745_ZP_04495982	67.251	513	0
NODE_120804_length_1462_cov_4.735608	Gemmatimonas_sp._SG8_23:Ga0111156	67.057	513	0
NODE_120937_length_1461_cov_21.502134	Thermogemmatispora_carboxidovorans_PM5	66.472	513	0
NODE_120937_length_1461_cov_21.502134	Sphaerobacter_thermophilus_DSM_20745_ZP_04495982	66.082	513	0
NODE_120937_length_1461_cov_21.502134	Ktedonobacter_racemifer_SOSP12_DSM_44963_(ZP_06968181)	65.887	513	0
NODE_120937_length_1461_cov_21.502134	Edaphobacter_aggregans_DSM_19364_2571099646	64.912	513	0
NODE_120937_length_1461_cov_21.502134	Halovenus_sp._WSH3:Ga0216322_106	63.938	513	0
NODE_120937_length_1461_cov_21.502134	Halobellus_clavatus_CGMCC1.10118:Ga0070201_108	63.743	513	0
NODE_120804_length_1462_cov_4.735608	Sulfolobus_islandicus_YN1551	62.963	513	0
NODE_120804_length_1462_cov_4.735608	Sulfolobus_islandicus_Y.G.574_YP_002837050	62.963	513	0
NODE_120937_length_1461_cov_21.502134	Gemmatimonas_sp._SG8_23:Ga0111156	62.768	513	0
NODE_120804_length_1462_cov_4.735608	Gordonia_rhizosphera_NBRC_16068	61.209	513	0
NODE_120937_length_1461_cov_21.502134	Crenarchaeote_SCGC_AAA261-N13_WP_018033649	61.209	513	0
NODE_120937_length_1461_cov_21.502134	Crenarchaeote_SCGC_AAA261-F05_WP_018032234	61.209	513	0
NODE_120937_length_1461_cov_21.502134	Geoarchaeota_archaeon_OSPB-1_2504814364	61.209	513	0
NODE_120804_length_1462_cov_4.735608	Gamma_proteobacterium_HIMB30_WP_010548980	70.508	512	0
NODE_120804_length_1462_cov_4.735608	Rhodothermus_marinus_DSM_4252_ZP_04423439	69.141	512	0
NODE_120804_length_1462_cov_4.735608	Thermogemmatispora_carboxidovorans_PM5	66.992	512	0
NODE_120804_length_1462_cov_4.735608	Ktedonobacter_racemifer_SOSP12_DSM_44963_(ZP_06968181)	66.016	512	0
NODE_120937_length_1461_cov_21.502134	Rhodothermus_marinus_DSM_4252_ZP_04423439	65.234	512	0
NODE_120937_length_1461_cov_21.502134	Meiothermus_ruber_DSM_1279_ZP_04039569	64.062	512	0
NODE_120937_length_1461_cov_21.502134	Alicyclobacillus_pomorum_DSM_14955_2513792691	63.867	512	0
NODE_120937_length_1461_cov_21.502134	Haliangium_ochraceum_DSM_14365	63.672	512	0
NODE_120937_length_1461_cov_21.502134	Thermaerobacter_marianensis_DSM_12885	63.672	512	0
NODE_120937_length_1461_cov_21.502134	Meiothermus_rufus_DSM_22234_2523182758	63.477	512	0
NODE_120937_length_1461_cov_21.502134	Alicyclobacillus_herbarius_DSM13609_(2523758565)	63.477	512	0
NODE_120937_length_1461_cov_21.502134	Bacillus_methanolicus_PB1_(ZP_10131686)	63.477	512	0
NODE_120937_length_1461_cov_21.502134	Alicyclobacillus_sp._CPP55	63.477	512	0
NODE_120937_length_1461_cov_21.502134	Natronorubrum_bangense_WP_006067999	63.281	512	0
NODE_120937_length_1461_cov_21.502134	Alkalilimnicola_ehrlichei_MLHE-1_YP_742401	62.891	512	0
NODE_120937_length_1461_cov_21.502134	Sulfobacillus_acidophilus_DSM10332_(YP_005255706)	62.305	512	0
NODE_120804_length_1462_cov_4.735608	Nakamurella_multipartita_DSM_44233_ZP_04346075	62.109	512	0
NODE_120804_length_1462_cov_4.735608	Halovenus_sp._WSH3:Ga0216322_106	61.719	512	0
NODE_120804_length_1462_cov_4.735608	Mycobacterium_tusciae_WP_006247553	61.719	512	0
NODE_120937_length_1461_cov_21.502134	Haliscomenobacter_hydrossis_DSM_1100_(YP_004449985)	61.133	512	0
NODE_120804_length_1462_cov_4.735608	Mycobacterium_smegmatis_MC2_155	60.938	512	0
NODE_120937_length_1461_cov_21.502134	Sulfolobus_solfataricus_98/2	60.547	512	0
NODE_120937_length_1461_cov_21.502134	Niastella_koreensis_GR2010	60.156	512	0
NODE_120937_length_1461_cov_21.502134	Amycolatopsis_thermoflava_N1165_DSM_44574_2512621063	83.562	511	0
NODE_120937_length_1461_cov_21.502134	Nakamurella_multipartita_DSM_44233_ZP_04346075	79.843	511	0
NODE_120937_length_1461_cov_21.502134	Solirubrobacter_sp._URHD008_2	79.256	511	0
NODE_120937_length_1461_cov_21.502134	Thermocrispum_municipale_coxL2	78.278	511	0
NODE_120937_length_1461_cov_21.502134	Micromonospora_aurantiaca_ATCC_27029	77.495	511	0
NODE_120937_length_1461_cov_21.502134	Conexibacter_woesei_DSM_14684_(YP_003394821)	77.299	511	0
NODE_120937_length_1461_cov_21.502134	Rhodococcus_wratislaviensis_IFP_2016_ZP_19588464	77.104	511	0
NODE_120937_length_1461_cov_21.502134	Pseudonocardia_autotrophica_2	76.517	511	0
NODE_120937_length_1461_cov_21.502134	Arthrobacter_sp._FB24	76.321	511	0
NODE_120937_length_1461_cov_21.502134	Actinoplanes_missouriensis_431	76.321	511	0
NODE_120937_length_1461_cov_21.502134	Solirubrobacter_sp._URHD008_1	76.125	511	0
NODE_120937_length_1461_cov_21.502134	Pseudonocardia_dioxanivorans_CB1190_coxL2_(651154798)	74.755	511	0
NODE_120937_length_1461_cov_21.502134	Streptomyces_sulphureus	74.56	511	0
NODE_120937_length_1461_cov_21.502134	Gordonia_rhizosphera_NBRC_16068	73.581	511	0
NODE_120937_length_1461_cov_21.502134	Solirubrobacter_soli_DSM_22	72.798	511	0
NODE_120804_length_1462_cov_4.735608	Alkalilimnicola_ehrlichei_MLHE-1_YP_742401	72.603	511	0
NODE_120937_length_1461_cov_21.502134	Nocardioides_sp._JS614_1	72.211	511	0
NODE_120804_length_1462_cov_4.735608	Paraburkholderia_sp._H160	69.667	511	0
NODE_120804_length_1462_cov_4.735608	Burkholderia_xenovorans_LB400_2_YP_555308	69.276	511	0
NODE_120804_length_1462_cov_4.735608	Thermaerobacter_marianensis_DSM_12885	67.71	511	0
NODE_120804_length_1462_cov_4.735608	Thermomicrobium_roseum_DSM_5159_YP_002523846	65.753	511	0
NODE_120937_length_1461_cov_21.502134	Thermomicrobium_roseum_DSM_5159_YP_002523846	65.753	511	0
NODE_120804_length_1462_cov_4.735608	Rhodococcus_opacus_B4	60.078	511	0
NODE_120937_length_1461_cov_21.502134	Mycobacterium_marinum_M	77.843	510	0
NODE_120937_length_1461_cov_21.502134	Mycobacterium_ulcerans_Agy99_YP_904347	77.059	510	0
NODE_120937_length_1461_cov_21.502134	Mycobacterium_tusciae_WP_006247553	76.667	510	0
NODE_120937_length_1461_cov_21.502134	Solirubrobacter_soli_DSM_1	76.471	510	0
NODE_120937_length_1461_cov_21.502134	Mycobacterium_smegmatis_MC2_155	76.078	510	0
NODE_98983_length_1596_cov_8.370539	Alkalilimnicola_ehrlichei_MLHE-1_YP_742401	70	510	0
NODE_120937_length_1461_cov_21.502134	Mycobacterium_tuberculosis_CDC1551_NP_334796	77.407	509	0
NODE_120804_length_1462_cov_4.735608	Bradyrhizobium_japonicum_USDA_124_2517104400	93.491	507	0
NODE_120804_length_1462_cov_4.735608	Bradyrhizobium_sp._BTAi1	92.702	507	0
NODE_120804_length_1462_cov_4.735608	Labrenzia_aggregata_IAM_12614_ZP_01547258	86.982	507	0
NODE_120804_length_1462_cov_4.735608	Labrenzia_alexandrii_DFL11	85.01	507	0
NODE_120804_length_1462_cov_4.735608	Salinarimonas_rosea_DSM_21201_2523196126	83.629	507	0
NODE_120804_length_1462_cov_4.735608	Oligotropha_carboxidovorans_OM5_YP_004638433_650953878	81.657	507	0
NODE_120804_length_1462_cov_4.735608	Methyloferula_stellata_WP_020174914	81.065	507	0
NODE_120804_length_1462_cov_4.735608	Nisaea_denitrificans_DSM_18348_2525376734	79.882	507	0
NODE_120804_length_1462_cov_4.735608	Roseovarius_sp._217	77.515	507	0
NODE_120804_length_1462_cov_4.735608	Sediminimonas_qiaohouensis_DSM_21189_2523946139	76.331	507	0
NODE_120804_length_1462_cov_4.735608	Rugeria_pomeroyi_DSS-3_YP_167616	76.134	507	0
NODE_120804_length_1462_cov_4.735608	Jannaschia_sp._CCS1	75.937	507	0
NODE_120804_length_1462_cov_4.735608	Dinoroseobacter_shibae_DFL12	75.74	507	0
NODE_120804_length_1462_cov_4.735608	Roseobacter_GAI101	75.74	507	0
NODE_120804_length_1462_cov_4.735608	Octadecabacter_antarcticus_307	75.148	507	0
NODE_120937_length_1461_cov_21.502134	Saccharomonospora_azurea_SZMC_14600_WP_005447201	82.236	501	0
NODE_120937_length_1461_cov_21.502134	Rhodococcus_opacus_B4	76.447	501	0
NODE_98983_length_1596_cov_8.370539	Meiothermus_ruber_DSM_1279_ZP_04039569	64.471	501	0
NODE_120804_length_1462_cov_4.735608	Conexibacter_woesei_DSM_14684_(YP_003394821)	60.853	516	2.65e-180
NODE_120804_length_1462_cov_4.735608	Saccharomonospora_azurea_SZMC_14600_WP_005447201	60.079	506	5.35e-180
NODE_120804_length_1462_cov_4.735608	Rhodococcus_wratislaviensis_IFP_2016_ZP_19588464	60.98	510	1.61e-179
NODE_120804_length_1462_cov_4.735608	Streptomyces_sulphureus	60.547	512	1.89e-179
NODE_120804_length_1462_cov_4.735608	Haliangium_ochraceum_DSM_14365	60.542	517	2.18e-179
NODE_120804_length_1462_cov_4.735608	Haloterrigena_sp._P1A	60.078	516	9.81e-177
NODE_120937_length_1461_cov_21.502134	Nocardioides_sp._JS614_2	60.547	512	5.1e-173
